# Supplementary material for: Maternal-Fetal Physiology, Intrapartum Care, Postpartum Care: A Team-Based Learning Module for Normal Obstetrics
Source: MedEdPORTAL. 2019 Nov 22;15:10856. doi: 10.15766/mep_2374-8265.10856 (PMC7050659; doi:10.15766/mep_2374-8265.10856)
Supplement: Supplementary file 1 — A. RAT Student Version.docx B. RAT Instructor Version.docx C. Application Exercise Instructor Guide.docx [file mep-15-10856-s001.zip]

Archive with 4 entries (4 files):
- _Educational_Summary_Report_10856.pdf
- A. RAT Student Version.docx
- B. RAT Instructor Version.docx
- C. Application Exercise Instructor Guide.docx
